# Supplementary material for: Genome-Wide Characterization and Expression Analysis of the Germin-Like Protein Family in Rice and Arabidopsis
Source: Int J Mol Sci. 2016 Sep 23;17(10):1622. doi: 10.3390/ijms17101622 (PMC5085655; doi:10.3390/ijms17101622)
Supplement: Supplementary file 1 [file ijms-17-01622-s001.zip]

Archive with 3 entries (2 files):
- ijms-141989-Supplementary Materials/
- ijms-141989-Supplementary Materials/ijms-141989-supplementary.pdf
- ijms-141989-Supplementary Materials/Table S1-S13.xlsx
