# Supplementary material for: Genome-Wide Characterization and Expression Analysis of the Germin-Like Protein Family in Rice and Arabidopsis
Source: Int J Mol Sci. 2016 Sep 23;17(10):1622. doi: 10.3390/ijms17101622 (PMC5085655; doi:10.3390/ijms17101622)
Supplement: Supplementary file 1 [file ijms-17-01622-s001.zip › ijms-141989-Supplementary Materials/Table S1-S13.xlsx]

## Sheet: Table S1
Table S1. GLP gene family in rice and Arabidopsis
Locus	Synonym	Gene Name	ORF length (bp)	Protein length (aa)	Pseudomolecule position	pI	Mol. Wt. (Da)	chromosomal location
LOC_Os01g14670.1	Os01g0249200 protein	OsGLP1-1	684	228	8206969 - 8203765	5.1962	23194.3	Chr1
LOC_Os01g18170.1	Germin-like protein 1-1	OsGLP1-2	651	217	10169316 - 10167886	8.0888	22476.8	Chr1
LOC_Os01g50900.1	Germin-like protein 1-2	OsGLP1-3	675	225	29231900 - 29232796	6.774	23275.9	Chr1
LOC_Os01g72290.1	Germin-like protein 1-3	OsGLP1-4	681	227	41914686 - 41915936	12.0266	25331.9	Chr1
LOC_Os01g72300.1	Germin-like protein 1-4	OsGLP1-5	708	236	41917699 - 41919129	6.5134	24394.1	Chr1
LOC_Os02g29000.1	Putative germin-like protein 2-1	OsGLP2-1	651	217	17165997 - 17165188	6.5078	23263.7	Chr2
LOC_Os02g29010.1	Putative germin-like protein 2-2	OsGLP2-2	1566	522	17167417 - 17172740	9.7443	56442	Chr2
LOC_Os02g29020.1	Putative germin-like protein 2-3	OsGLP2-3	672	224	17175222 - 17175893	6.3864	23451.8	Chr2
LOC_Os02g32980.1	Germin-like protein 2-4	OsGLP2-4	690	230	19598615 - 19597489	8.4954	24318	Chr2
LOC_Os03g08150.1	Germin-like protein 3-1	OsGLP3-1	678	226	4157589 - 4158512	8.343	23586.2	Chr3
LOC_Os03g44880.1	Putative germin-like protein 3-2	OsGLP3-2	669	223	25315697 - 25317399	8.2278	23552.1	Chr3
LOC_Os03g48750.1	Germin-like protein 3-3	OsGLP3-3	684	228	27780096 - 27779086	5.6755	24089.7	Chr3
LOC_Os03g48760.1	Putative germin-like protein 3-4	OsGLP3-4	690	230	27784581 - 27783892	6.3493	24302.9	Chr3
LOC_Os03g48770.1	Germin-like protein 3-5	OsGLP3-5	684	228	27788913 - 27788051	5.6296	24008.5	Chr3
LOC_Os03g48780.1	Germin-like protein 3-6	OsGLP3-6	690	230	27792047 - 27790977	6.3493	24178.8	Chr3
LOC_Os03g58980.1	Germin-like protein 3-7	OsGLP3-7	702	234	33586465 - 33587364	6.5041	23965.6	Chr3
LOC_Os03g59010.1	Germin-like protein 3-8	OsGLP3-8	678	226	33591195 - 33592077	5.5927	23127.5	Chr3
LOC_Os03g58990.1	Cupin family protein	OsGLP3-9	456	152	33589406 - 33588717	4.4524	15850.8	Chr3
LOC_Os04g52720.1	Germin-like protein 4-1	OsGLP4-1	765	255	31395185 - 31392876	6.7687	25658.4	Chr4
LOC_Os05g10830.1	Germin-like protein 5-1	OsGLP5-1	735	245	5986014 - 5987023	12.9199	26711.7	Chr5
LOC_Os05g19670.1	Uncharacterized protein	OsGLP5-2	666	222	11467161 - 11468084	8.4721	23175.7	Chr5
LOC_Os08g08920.1	Putative germin-like protein 8-1	OsGLP8-1	660	220	5186875 - 5187698	6.9431	23576.3	Chr8
LOC_Os08g08960.1	Germin-like protein 8-2	OsGLP8-2	666	222	5208385 - 5209569	6.9428	23712.4	Chr8
LOC_Os08g08970.1	Germin-like protein 8-3	OsGLP8-3	678	226	5222214 - 5223311	7.6706	24594.3	Chr8
LOC_Os08g08980.1	Germin-like protein 8-4	OsGLP8-4	675	225	5228822 - 5230034	8.2332	24574.2	Chr8
LOC_Os08g08990.1	Germin-like protein 8-5	OsGLP8-5	675	225	5233768 - 5234798	6.8765	24244.8	Chr8
LOC_Os08g09000.1	Germin-like protein 8-6	OsGLP8-6	678	226	5238999 - 5240148	6.7143	24334.9	Chr8
LOC_Os08g09010.1	Germin-like protein 8-7	OsGLP8-7	678	226	5242495 - 5243657	6.3847	24378.9	Chr8
LOC_Os08g09020.1	Germin-like protein 8-8	OsGLP8-8	675	225	5248666 - 5249832	6.8765	24249.9	Chr8
LOC_Os08g09040.1	Germin-like protein 8-9	OsGLP8-9	675	225	5254286 - 5255230	7.252	24183.8	Chr8
LOC_Os08g09060.1	Germin-like protein 8-10	OsGLP8-10	675	225	5260152 - 5261299	6.384	24216.8	Chr8
LOC_Os08g09080.1	Germin-like protein 8-11	OsGLP8-11	678	226	5264247 - 5265389	6.7905	24356	Chr8
LOC_Os08g13440.1	Germin-like protein 8-12	OsGLP8-12	681	227	7995717 - 7994392	5.5978	24746.5	Chr8
LOC_Os08g35750.1	Germin-like protein 8-13	OsGLP8-13	660	220	22554032 - 22553057	7.4939	22924.2	Chr8
LOC_Os08g35760.1	Germin-like protein 8-14	OsGLP8-14	642	214	22559097 - 22557893	6.4968	21861.2	Chr8
LOC_Os09g39510.1	Germin-like protein 9-1	OsGLP9-1	744	248	22696145 - 22695120	5.0898	25772.4	Chr9
LOC_Os09g39520.1	Putative germin-like protein 9-2	OsGLP9-2	645	215	22698389 - 22697745	5.586	22674.2	Chr9
LOC_Os09g39530.1	Germin-like protein 9-3	OsGLP9-3	645	215	22700959 - 22699920	5.586	22456.1	Chr9
LOC_Os11g33110.1	Germin-like protein 11-1	OsGLP11-1	669	223	19585667 - 19586500	5.5195	24078.9	Chr11
LOC_Os12g05840.1	Germin-like protein 12-1	OsGLP12-1	690	230	2689826 - 2688756	6.1009	24879.2	Chr12
LOC_Os12g05860.1	Germin-like protein 12-2	OsGLP12-2	690	230	2693511 - 2692485	6.3458	24684	Chr12
LOC_Os12g05870.1	Putative germin-like protein 12-3	OsGLP12-3	690	230	2697214 - 2696407	6.1009	24677.2	Chr12
LOC_Os12g05880.1	Putative germin-like protein 12-4	OsGLP12-4	588	196	2700272 - 2699175	8.4768	21336.3	Chr12
AT1G02335.1	Germin-like protein subfamily 2 member 2	AtGLP1-1	657	219	463855 - 464924	8.8377	23440.9	Chr1
AT1G09560.1	Germin-like protein subfamily 2 member 1	AtGLP1-2	657	219	3093839 - 3094864	8.7495	22868.1	Chr1
AT1G10460.1	Germin-like protein subfamily 1 member 1	AtGLP1-3	651	217	3439322 - 3440320	7.559	23194.5	Chr1
AT1G18970.1	Germin-like protein subfamily T member 1	AtGLP1-4	660	220	6554568 - 6555377	7.4425	23213.5	Chr1
AT1G18980.1	Germin-like protein subfamily T member 2	AtGLP1-5	660	220	6557254 - 6558045	8.9399	23183.4	Chr1
AT1G72610.1	Germin-like protein subfamily 3 member 1	AtGLP1-6	624	208	27339114 - 27340044	9.7115	21558.9	Chr1
AT1G74820.1	Germin-like protein subfamily T member 3	AtGLP1-7	681	227	28111882 - 28112565	6.6608	24126.7	Chr1
AT3G04150.1	Putative germin-like protein subfamily 1 member 2	AtGLP3-1	726	242	1089417 - 1090468	9.5492	26176.0	Chr3
AT3G04170.1	Germin-like protein subfamily 1 member 3	AtGLP3-2	681	227	1094621 - 1095665	8.3039	24424.1	Chr3
AT3G04180.1	Germin-like protein subfamily 1 member 4	AtGLP3-3	666	222	1097475 - 1098422	6.9282	24101.5	Chr3
AT3G04190.1	Germin-like protein subfamily 1 member 5	AtGLP3-4	666	222	1101878 - 1102763	9.596	24050.9	Chr3
AT3G04200.1	Germin-like protein subfamily 1 member 6	AtGLP3-5	681	227	1103616 - 1104601	10.2588	24920.8	Chr3
AT3G05930.1	Germin-like protein subfamily 2 member 3	AtGLP3-6	657	219	1770337 - 1771409	9.1356	23032.5	Chr3
AT3G05950.1	Germin-like protein subfamily 1 member 7	AtGLP3-7	687	229	1781067 - 1782007	6.93	24736.2	Chr3
AT3G10080.1	Germin-like protein subfamily 3 member 2	AtGLP3-8	681	227	3107275 - 3108177	6.7099	24779.3	Chr3
AT3G62020.1	Germin-like protein subfamily 2 member 4	AtGLP3-9	660	220	22971358 - 22972268	9.1842	23549.9	Chr3
AT4G14630.1	Germin-like protein subfamily 1 member 8	AtGLP4-1	666	222	8392841 - 8393813	6.7798	23586.7	Chr4
AT5G20630.1	Germin-like protein subfamily 3 member 3	AtGLP5-1	633	211	6975104 - 6975993	6.7691	21835.9	Chr5
AT5G26700.1	Probable germin-like protein subfamily 2 member 5	AtGLP5-2	639	213	9308290 - 9309625	9.7896	22811.3	Chr5
AT5G38910.1	Putative germin-like protein subfamily 1 member 9	AtGLP5-3	666	222	15578811 - 15579584	6.9415	23884.2	Chr5
AT5G38930.1	Germin-like protein subfamily 1 member 10	AtGLP5-4	669	223	15585073 - 15585841	7.5125	23631.1	Chr5
AT5G38940.1	Germin-like protein subfamily 1 member 11	AtGLP5-5	669	223	15588757 - 15589666	8.7599	23650.2	Chr5
AT5G38960.1	Putative germin-like protein subfamily 1 member 12	AtGLP5-6	663	221	15592992 - 15593783	8.6909	23906.4	Chr5
AT5G39100.1	Germin-like protein subfamily 1 member 13	AtGLP5-7	390	130	15653090 - 1565402	4.9613	14128.1	Chr5
AT5G39110.1	Germin-like protein subfamily 1 member 14	AtGLP5-8	666	222	15657802 - 15658584	6.783	23913.2	Chr5
AT5G39120.1	Germin-like protein subfamily 1 member 15	AtGLP5-9	663	221	15662705 - 15663486	6.7825	23866.3	Chr5
AT5G39130.1	Germin-like protein subfamily 1 member 16	AtGLP5-10	666	222	15665502 - 15666444	6.3429	24009.4	Chr5
AT5G39150.1	Germin-like protein subfamily 1 member 17	AtGLP5-11	663	221	15669898 - 15670808	6.2479	23733.1	Chr5
AT5G39160.1	Germin-like protein subfamily 1 member 18	AtGLP5-12	666	222	15679014 - 15680002	7.0553	23957.4	Chr5
AT5G39180.1	Germin-like protein subfamily 1 member 19	AtGLP5-13	663	221	15683464 - 15684353	6.2479	23745.1	Chr5
AT5G39190.1	Germin-like protein subfamily 1 member 20	AtGLP5-14	666	222	15692591 - 15693581	7.0553	23925.3	Chr5
AT5G61750.1	Germin-like protein subfamily 3 member 4	AtGLP5-15	630	210	24812804 - 24813436	4.7888	22889.9	Chr5
‘At’ and ‘Os’ have been used as a prefix for the nomenclature for Arabidopsis thaliana and Oryza sativa, respectively, followed by GLPs.

## Sheet: Table S2
Table S2. Average signal log values of GLP genes during various developmental stages in rice.
Probe Set ID	tissue gene	Root	Mature leaf	Young leaf	Shoot apical meristem	P1	P2	P3	P4	P5	P6	S1	S2	S3	S4	S5	Stigma	Ovary
Os.12851.1.S1_at	OsGLP1-1	10.1301	3.15025	2.73027	5.60622	4.933	5.23823	7.00876	9.33143	11.7048	11.1859	11.1218	9.7453	9.86769	5.89473	2.67513	10.5241	4.31431
Os.7753.1.S1_at	OsGLP1-2	12.0251	2.99916	3.03184	4.17535	8.39214	7.39579	8.78169	9.37752	9.65751	8.22076	4.08011	4.97647	6.05709	5.95998	6.13262	9.62496	6.55482
Os.47750.1.A1_at	OsGLP1-3	3.39151	3.81396	4.18526	3.4366	4.73654	4.24489	5.02554	5.79473	4.2252	5.00479	5.78601	4.15797	4.66266	5.95069	5.39709	5.02029	3.31877
OsAffx.11827.1.S1_x_at	OsGLP1-5	5.44948	5.44908	4.75112	4.99787	5.09341	4.99582	5.23957	5.55193	5.29991	5.62049	5.02695	4.94416	5.29701	5.94915	5.86282	5.37021	5.07341
OsAffx.12261.1.S1_at	OsGLP2-1	3.4193	3.74042	4.15006	3.49617	3.27622	3.38831	3.62419	3.43851	3.34654	4.12973	3.63034	3.55936	3.6558	3.71324	3.62609	3.48977	3.31137
OsAffx.12262.1.S1_at	OsGLP2-2	3.84045	4.25141	3.85077	3.59945	3.89865	3.93618	3.78862	3.62899	3.83819	3.55472	3.73278	3.73288	3.6616	3.83025	3.97928	3.65036	3.63833
OsAffx.12263.1.S1_at	OsGLP2-3	3.44433	3.86715	3.78999	3.77878	3.83094	3.80169	3.72554	3.70344	3.70041	3.61074	3.56322	3.6966	3.57676	3.68505	3.82491	3.52892	3.58967
Os.50966.1.S1_at	OsGLP2-4	8.77493	8.14755	7.57177	5.41155	8.26564	7.6472	9.02262	9.47902	8.69022	10.3741	9.28808	8.50639	7.16471	4.96403	6.38587	4.2046	6.59581
OsAffx.12776.1.S1_at	OsGLP3-1	5.26665	4.8049	4.45305	4.76267	4.63645	4.48315	4.65871	4.73755	5.20989	4.76632	4.73883	4.3255	4.73199	6.56974	6.45156	4.99773	4.25189
OsAffx.25546.1.S1_s_at	OsGLP3-2	2.61029	2.94328	2.73308	2.71925	2.55839	2.74556	2.7869	3.11866	3.77118	2.78304	2.80287	2.64013	2.64472	2.70565	2.88246	2.74007	2.73868
Os.54370.1.S1_at	OsGLP3-3	4.06136	3.99611	5.1977	3.97628	4.1212	3.72403	3.99251	3.92056	4.48216	4.28165	9.27377	9.79547	12.2407	13.0926	13.0724	3.69997	3.44552
Os.12106.1.S1_at	OsGLP3-6	4.65208	10.6742	11.2043	4.21018	5.46564	4.58724	5.1806	4.63825	5.10528	8.37949	10.4947	8.72753	8.16896	9.1245	10.9201	4.41193	4.15109
Os.2219.1.S1_at	OsGLP3-7	9.25415	7.3603	6.40043	3.14487	3.43418	4.01737	3.85649	5.11729	5.96922	7.79112	8.73052	7.41292	7.44902	6.97642	6.01768	3.53862	3.37217
OsAffx.13545.1.S1_at	OsGLP3-8	4.68232	5.23537	4.44153	4.40654	4.49125	4.04141	4.51412	4.50189	4.52768	4.4789	4.61512	4.78527	6.0313	7.24609	6.93846	4.67206	4.38146
OsAffx.4158.1.S1_at	OsGLP4-1	4.17109	4.42927	4.50319	4.31761	4.23286	4.24834	4.17232	4.16104	4.12581	4.01858	3.98249	3.9556	4.13976	4.91494	4.71732	4.29505	4.03485
OsAffx.26818.1.S1_x_at	OsGLP5-1	5.33775	5.55078	4.6815	4.74558	4.72475	4.65803	4.61092	4.93695	5.31822	4.98512	5.11286	4.70235	4.92813	5.316	4.98909	5.0645	4.39194
Os.6727.1.S1_at	OsGLP5-2	8.8132	4.16361	4.54066	7.20976	6.93903	7.4816	7.6768	8.38739	9.71348	6.32653	6.26432	7.16643	7.83092	7.82535	6.15238	5.97709	6.45004
Os.1853.1.S1_at	OsGLP8-2	4.43837	3.18584	3.5744	3.17667	3.3312	3.50868	3.51082	3.12658	3.47027	3.50401	9.97428	13.5748	13.7261	13.5305	12.3461	3.47495	6.63054
Os.2210.1.S1_at	OsGLP8-3	11.2659	2.93258	2.98408	3.08542	4.31897	3.20055	6.66615	6.57284	6.58753	11.1798	4.03348	7.55533	5.36869	6.25951	5.81274	2.8758	2.82278
Os.2209.1.S1_at	OsGLP8-4	10.4651	2.61839	2.6987	2.63782	2.51511	2.61402	2.70189	3.18046	4.27415	4.3182	6.18465	8.04488	7.35102	7.21456	3.76344	2.4842	2.63838
Os.2211.1.S1_at	OsGLP8-7	8.91677	5.24431	7.83635	4.09473	5.53788	5.19371	5.63263	5.53772	7.23796	9.45735	9.74427	8.62901	8.01443	8.21987	8.57614	4.09166	3.85418
Os.2321.1.S1_at	OsGLP8-10	5.70676	4.2693	7.84127	3.15348	3.25022	3.33718	3.33945	3.1674	3.35123	7.13166	7.76195	7.27892	5.91084	6.99547	7.82969	3.22149	3.10043
Os.2320.1.S1_at	OsGLP8-11	8.10451	3.34779	6.72983	2.81406	2.76833	2.97119	2.94435	2.75855	2.95741	5.49855	5.41705	4.67271	4.87006	5.07361	4.45106	2.77364	2.74913
Os.27483.1.S1_at	OsGLP8-12	4.3655	3.527	4.11857	3.41316	3.31898	3.55845	3.30351	3.30661	3.16536	4.94159	3.35288	3.6414	3.92903	4.96922	4.351	3.31347	3.29043
OsAffx.29541.1.S1_at	OsGLP8-13	6.07444	6.01547	5.96873	5.90911	5.91655	6.07244	5.9357	6.25818	6.0708	6.09472	6.23879	5.76746	6.07255	6.37263	6.64441	6.16666	5.90569
Os.3380.1.S1_at	OsGLP8-14	3.71845	3.73006	3.27473	4.68028	6.39753	8.98644	10.5089	11.4572	12.1159	7.94476	3.52615	3.42816	3.64318	3.97888	4.11183	3.42111	5.25182
Os.55913.1.S1_at	OsGLP9-1	2.63645	2.82221	2.62022	2.48713	2.60091	2.63929	2.58938	2.57103	2.60127	2.53225	2.56935	2.61324	2.51597	2.68275	2.56051	2.49718	2.5284
OsAffx.30211.1.S1_at	OsGLP9-2	4.10568	4.04666	3.89381	3.68377	4.02889	3.94519	4.2106	4.28368	4.43732	4.00554	4.07948	4.31076	5.04427	5.95307	5.98897	4.61411	3.90887
Os.30306.1.A1_at	OsGLP9-3	2.63119	2.38408	2.38619	2.37491	2.24969	2.59284	2.51589	2.59242	2.54787	2.36134	2.52338	2.68018	2.59651	2.56422	2.51737	5.94711	2.56103
OsAffx.19138.1.S1_at	OsGLP11-1	5.30281	3.8859	4.27659	4.11334	3.98106	3.69758	3.80945	4.07955	4.75623	3.90661	4.07917	4.00395	3.57639	3.73348	3.84815	5.00274	4.35249
Os.51532.1.S1_at	OsGLP12-1	5.77707	3.79426	4.6696	3.51046	3.23898	3.37162	3.31938	3.25831	3.41581	4.4116	3.82044	3.71424	4.03749	4.80175	5.81532	3.30852	3.40977

## Sheet: Table S3
Table S3. Average signal log values of GLP genes during various developmental stages in Arabidopsis.
Locus	tissue gene	7 days	17 days	8 days	21 days	7 days hypocotyl	7 days cotyledonary leaf	15 days cotyledonary leaf	35 days cotyledonary leaf	21 days cauline leaf	8 days	21 days	7 days	14 days	21 days	21+ days flowers stage 9	21+ days flowers stage 10/11	21+ days flowers stage 12	21+ days flowers stage 15	21+ days flowers stage 15, pedicels	21+ days flowers stage 12, sepals	21+ days flowers stage 15, sepals	21+ days flowers stage 12, petals	21+ days flowers stage 15, petals	21+ days flowers stage 12, stamens	21+ days flowers stage 15, stamen	6 week mature pollen	21+ days flowers stage 12, carpels	21+ days flowers stage 15, carpels	8 week siliques, w/seeds stage 3	8 week siliques, w/seeds stage 4	8 week siliques, w/seeds stage 5	8 week seeds, stage 6,w/o siliques	8 week seeds, stage 7,w/o siliques	8 week seeds, stage 8,w/o siliques	8 week seeds, stage 9,w/o siliques	8 week seeds, stage 10,w/o siliques
AT1G09560	AtGLP1-2	3.37586	3.27007	3.7415	3.74251	2.89216	2.84437	2.57051	2.947	2.65423	3.00976	2.86786	2.54306	2.31068	2.43429	2.29599	2.36444	2.68058	2.71961	2.49894	2.62416	3.11904	2.48098	2.42568	2.14657	2.26238	1.93257	2.97755	2.55121	2.74874	2.75225	2.74784	2.65287	2.7115	2.66826	2.841	2.72161
AT1G10460	AtGLP1-3	1.97068	1.8822	1.91901	1.94671	2.52258	1.37006	1.35841	1.3104	1.37134	1.32761	1.37478	1.41113	1.37194	1.41517	1.28863	1.3479	1.31032	1.48284	1.34694	1.32653	1.32603	1.33352	1.35203	1.39626	1.68512	1.79097	1.293	1.43716	1.42894	1.28146	1.25905	1.36527	1.40723	1.39938	1.31688	1.38131
AT1G18970	AtGLP1-4	2.20516	2.13208	2.48647	2.77738	0.986221	0.828241	0.871234	0.854943	0.822214	0.853796	0.935598	0.937994	0.88492	0.895787	0.788069	0.767875	0.761717	0.748893	0.868421	0.814933	0.807021	0.81284	0.817935	0.803778	0.826496	1.09259	0.778896	0.721423	0.761913	0.763301	0.77467	0.781087	0.819531	0.842566	0.953083	0.97249
AT1G18980	AtGLP1-5	2.49966	2.22528	3.3507	3.4128	1.67234	0.708998	0.775392	1.27106	0.718028	1.2177	1.30675	0.839924	0.840564	0.790391	0.662408	0.61289	0.644488	0.74423	0.725471	0.717096	0.928606	0.68898	0.795324	0.915653	0.784332	1.63182	0.729942	0.61017	0.634014	0.784525	0.768623	0.696968	0.787255	1.29012	0.742285	1.02984
AT1G72610	AtGLP1-6	1.38157	1.05462	1.18682	0.928073	2.58626	3.96144	3.91955	3.01982	4.04869	3.84243	3.79514	3.96227	3.89852	3.87416	3.63046	3.77494	3.71976	3.3662	3.88536	3.89916	3.18665	3.55794	3.36208	2.55077	2.40097	1.15983	3.17609	3.47629	3.73889	3.20368	3.08248	2.3275	2.16436	0.873681	1.18352	1.05615
AT1G74820	AtGLP1-7	0.723341	0.787673	0.769462	0.75929	0.737971	0.783904	0.782157	0.828131	0.778708	0.751795	0.775439	0.811541	0.810958	0.794335	0.744356	0.794857	0.777129	0.926389	0.84231	0.764146	0.83531	0.861606	0.890427	0.743964	1.04504	1.29754	0.747163	0.767675	0.768853	0.753683	0.76104	0.780044	0.835412	0.823963	0.879102	0.848872
AT3G04150	AtGLP3-1	0.858483	0.869085	0.87074	0.899092	0.895621	1.08734	0.974392	0.957713	0.986552	0.957856	0.968933	0.964547	0.977436	0.997614	0.853187	0.878901	0.916901	0.820595	0.966447	0.924688	0.96401	0.912721	0.997286	0.926481	0.967164	1.54485	0.879589	0.885915	0.954011	0.857706	0.88298	1.66897	2.6328	2.65038	2.75133	2.8156
AT3G04170	AtGLP3-2	0.797821	0.766324	0.884642	0.829375	0.810044	0.930231	0.900356	0.81071	0.892323	0.89392	0.89603	0.910443	0.95743	0.882655	0.793155	0.839377	0.816844	0.819333	0.931534	0.867473	0.899459	0.846139	0.940038	0.87995	0.97328	1.44311	0.832554	0.81136	0.843544	0.822939	0.826379	1.92288	3.48262	3.14776	3.34348	3.33963
AT3G04190	AtGLP3-4	0.916991	0.914052	0.897696	0.984593	0.93592	1.03346	1.05598	0.99441	1.12529	0.957576	0.957811	1.04106	0.994027	1.10038	0.896184	0.888213	0.912928	0.882735	1.12043	1.02628	1.12078	0.990539	1.02923	1.15179	1.09261	1.53383	0.999178	0.946329	0.891616	0.918932	1.1411	2.68084	3.45061	3.24453	3.22051	3.23501
AT3G04200	AtGLP3-5	1.03978	1.03776	1.05666	1.07832	1.05121	1.18225	1.22529	1.05234	1.4008	1.15876	1.18025	1.1699	1.2209	1.13632	1.03777	1.02769	1.0515	1.0241	1.14752	1.14126	1.11436	1.07169	1.07534	1.16133	1.16357	1.45155	1.02766	1.04146	1.10277	2.42775	3.12023	3.17753	3.50044	2.54017	2.26445	2.34646
AT3G05930	AtGLP3-6	0.805222	0.781648	0.762221	0.816864	0.743776	0.75047	0.787857	1.04811	0.781734	0.689917	0.976244	0.792623	0.731492	0.759864	0.960851	0.705299	2.48295	3.09088	0.882354	1.82489	2.28816	2.15951	2.341	3.60466	3.86635	4.10215	1.02625	2.36912	2.97805	1.7235	1.76898	1.16623	0.977847	1.05901	0.893235	1.0974
AT3G05950	AtGLP3-7	2.45831	3.34752	1.14611	1.65254	0.898599	1.08771	0.943999	0.880413	0.93593	0.916583	0.977468	0.921171	0.895539	0.93915	0.793155	0.827324	0.768535	0.854203	0.957598	0.851466	0.925255	0.92795	0.907847	1.31468	1.11462	2.16077	0.927965	0.788967	0.881881	0.868139	0.908935	0.90626	0.956577	1.07271	1.16661	1.17368
AT3G10080	AtGLP3-8	2.32177	2.34111	1.85474	1.88501	2.76983	1.96542	2.1873	0.838698	1.80285	1.99258	2.11375	2.41647	2.33668	2.33014	2.28785	2.29144	2.23459	1.99187	2.6398	2.01657	0.954498	2.30518	1.18274	1.5658	1.35099	1.16838	2.17217	2.26842	2.36738	1.29611	1.09578	0.937749	1.09503	0.881676	0.892106	0.81486
AT3G62020	AtGLP3-9	2.32935	2.42173	2.54145	2.60072	2.63461	1.45871	2.08456	0.914094	1.96144	1.91929	2.24665	1.97928	2.08275	1.98321	1.80308	2.09992	2.79286	1.88276	2.295	2.47189	1.83201	2.56483	2.10027	3.05669	1.97266	1.2329	1.62672	2.08373	2.08579	2.92462	2.44989	1.27136	1.21332	1.40763	1.12431	1.47103
AT4G14630	AtGLP4-1	2.82424	2.63539	1.87052	2.97898	1.47772	0.8474	0.857833	2.46724	0.94598	1.38929	1.78232	0.842484	0.803232	0.82828	0.784296	0.74267	0.799389	1.23238	0.859841	1.08675	1.89326	0.817803	0.850989	0.844539	0.838049	1.28073	0.801033	0.805834	0.761657	0.742262	0.836267	0.892089	0.987259	0.985516	1.09124	1.03119
AT5G20630	AtGLP5-1	0.892495	0.682831	0.854871	0.800342	1.33477	3.09529	3.77647	0.835132	2.34361	3.7248	3.50245	3.74447	3.81534	3.80661	3.65064	3.70583	3.57701	3.43993	3.91469	3.18442	0.870017	3.05588	1.61785	1.9445	0.995504	0.817843	3.54769	3.73107	3.55671	1.45207	1.12251	0.842484	0.65122	0.816937	0.889962	0.942747
AT5G38910	AtGLP5-3	0.994295	0.661699	0.627484	1.20462	0.609637	0.712969	0.640869	0.898391	0.633044	0.626894	0.633645	0.636739	0.629032	0.63752	0.612052	0.596102	0.611139	0.60523	0.651966	0.617828	0.687333	0.627397	0.62995	0.63751	0.767964	0.842191	0.618414	0.617032	0.614655	0.601278	0.617409	0.652004	0.638489	0.663484	0.697282	0.691947
AT5G38930	AtGLP5-4	2.32581	1.78567	1.97022	1.59173	1.31355	0.964905	1.08534	0.846207	0.919988	1.95114	0.984264	1.7138	1.74344	1.38984	0.737479	0.7856	0.802651	0.797925	0.949658	0.822769	0.935084	0.881128	0.93331	0.973949	1.19883	1.4645	0.831934	0.843799	0.854397	0.787871	0.920118	1.7839	2.21217	1.7449	1.54615	1.56001
AT5G38960	AtGLP5-6	0.786773	0.787708	0.83055	0.829323	0.796283	0.934367	1.01278	0.816977	0.833396	0.896898	0.844586	0.887927	0.935447	0.93223	0.774699	0.792903	0.744027	0.778361	0.937984	0.841485	0.844135	0.861349	0.860086	0.845792	0.846516	1.05847	0.805379	0.795595	0.839333	2.2472	1.71972	1.07219	0.965714	0.936715	1.0397	1.03692
AT5G39100	AtGLP5-7	1.05128	1.13298	1.03736	1.27203	0.911557	1.02733	0.974811	1.48916	0.953165	0.982307	1.05539	0.990587	1.00903	1.02078	0.880916	0.863858	0.900826	0.900241	0.984298	0.909668	1.09715	0.972744	0.946531	1.03212	1.00509	1.36455	0.916528	0.908115	0.986745	1.55006	1.82444	1.56807	1.32694	1.1539	1.1515	1.04938
AT5G39110	AtGLP5-8	2.43205	3.12448	1.20142	2.15128	1.36731	1.14406	1.07112	1.81118	1.16881	1.04591	1.04105	1.11058	1.10765	1.05047	0.986395	1.0265	0.972693	0.938124	1.0848	1.05576	1.11626	1.09216	1.02329	1.05235	1.15968	1.55463	1.03852	0.971229	0.99444	2.1505	1.82221	1.42203	1.13916	1.3193	1.28975	1.41092
AT5G39130	AtGLP5-10	1.04717	1.02243	1.05914	1.08162	1.04345	1.24948	1.22777	1.15142	1.2775	1.07353	1.06747	1.19355	1.11843	1.15008	0.968502	0.997469	1.06268	1.02585	1.24354	1.12801	1.32835	1.11817	1.24119	1.26418	1.3317	1.80657	1.07569	1.15177	1.74219	3.1035	3.15883	3.41297	3.27359	2.53025	1.79743	1.63252
AT5G39160	AtGLP5-12	0.843532	0.827976	0.891476	0.877236	0.83944	1.03153	1.0172	0.87797	1.02682	0.938179	0.996383	0.988189	0.892367	0.960818	0.819741	0.826839	0.834249	0.841922	1.01109	0.92126	1.00045	0.902922	0.961402	1.00729	1.02424	1.58624	0.877216	0.901186	0.930246	1.72161	2.0297	1.90255	1.75601	1.54034	1.52609	1.4156
AT5G39190	AtGLP5-14	1.79175	1.82256	1.09786	1.86645	1.44605	1.24547	1.60019	1.6501	1.82347	1.80635	2.18388	1.2342	1.22383	1.28068	0.858465	1.03412	1.13124	1.45204	1.18225	1.55304	1.88697	1.16619	1.3119	1.0809	1.41989	1.64882	1.06946	1.41709	2.57113	3.41262	3.47134	3.58314	3.53282	2.98506	2.59813	2.40415
AT5G61750	AtGLP5-15	0.576951	0.546703	0.562049	0.533848	1.10405	0.700773	0.589324	0.568519	0.570403	0.564974	0.550167	0.569889	0.610224	0.641742	0.507667	0.511964	0.52723	0.518316	0.569432	0.538574	0.547036	0.547098	0.556761	0.553956	0.692609	0.839918	0.514853	0.52848	0.642771	0.540655	0.529469	0.548574	0.590407	0.605122	0.625292	0.637219

## Sheet: Table S4
Table S4. Massively parallel signature sequencing (MPSS) data showing tissue-specific abundance of rice GLP genes.
Locus	gene	NYR	NRA	NRB	NGD	NST	NYL	NLA	NLB	NLC	NLD	NME	NPO	NOS	NIP	NGS	NCA	NSR	NSL	NDR	NDL	NCR	NCL
LOC_Os01g14670	OsGLP1-1	5	0	0	0	0	0	0	0	0	0	6	0	0	0	0	0	0	0	0	0	0	0
LOC_Os01g18170	OsGLP1-2	21	27	154	3	3	0	0	0	0	0	0	0	0	25	62	72	33	0	116	0	194	4
LOC_Os01g72290	OsGLP1-4	0	0	0	0	51	0	0	0	0	0	0	0	0	1	0	0	0	0	0	23	0	0
LOC_Os02g32980	OsGLP2-4	183	172	13	791	71	94	121	255	464	243	111	27	0	109	369	4	138	210	82	47	1356	408
LOC_Os03g44880	OsGLP3-2	0	0	0	0	827	0	0	0	0	0	0	0	0	0	0	0	0	0	0	31	0	0
LOC_Os03g48780	OsGLP3-6	0	0	0	55	0	15	0	0	0	0	0	0	0	0	0	0	0	118	0	4	0	0
LOC_Os03g58980	OsGLP3-7	0	0	68	0	0	90	0	43	0	156	0	0	0	0	0	0	20	9	112	25	0	0
LOC_Os04g52720	OsGLP4-1	1	23	9	0	0	0	0	0	0	0	0	0	0	0	0	0	21	0	7	0	0	0
LOC_Os05g10830	OsGLP5-1	0	0	0	0	0	0	0	0	0	0	0	0	0	0	0	0	0	3	0	0	0	14
LOC_Os05g19670	OsGLP5-2	6	0	11	17	33	0	0	0	0	0	5	0	0	141	16	70	5	0	13	2	0	0
LOC_Os08g08960	OsGLP8-2	0	0	0	0	0	0	0	0	0	0	0	0	0	0	0	0	0	0	2	0	0	0
LOC_Os08g08970	OsGLP8-3	0	0	17	0	0	0	0	0	0	0	0	0	0	0	650	0	0	0	0	0	2	0
LOC_Os08g09040	OsGLP8-9	21	0	33	0	0	0	0	19	0	15	0	0	0	0	0	0	0	0	2	3	0	0
LOC_Os08g09060	OsGLP8-10	46	0	17	0	0	0	0	0	0	0	0	0	0	0	0	0	0	0	0	0	0	0
LOC_Os08g09080	OsGLP8-11	0	0	1	0	0	0	0	0	0	0	0	0	0	0	0	0	0	0	2	0	0	0
LOC_Os08g13440	OsGLP8-12	14	0	93	67	0	242	146	1619	645	999	0	0	0	0	0	0	0	75	0	204	0	0
LOC_Os08g35750	OsGLP8-13	0	0	0	19	0	10	0	0	0	0	0	0	0	52	21	0	0	20	0	0	0	0
LOC_Os08g35760	OsGLP8-14	0	0	0	0	215	2	0	0	0	0	0	0	72	8	26	0	0	0	0	0	0	0
LOC_Os09g39510	OsGLP9-1	0	0	0	0	0	0	0	0	0	0	10	0	0	0	101	0	0	0	0	0	0	0
LOC_Os11g33110	OsGLP11-1	0	0	0	0	0	0	0	0	0	0	0	0	0	0	0	0	0	0	0	0	0	13
LOC_Os12g05860	OsGLP12-2	0	0	2	0	0	0	0	0	0	0	0	0	0	0	0	0	5	0	4	0	0	0
LOC_Os12g05880	OsGLP12-4	1	0	37	0	0	0	0	0	0	0	0	0	0	0	0	0	2	0	0	0	0	0
NCA, 35 days callus; NGD, 10 days germinating seedlings grown in dark; NGS, 3 days germinating seed; NIP, 90 days immature panicle; NLA, NLB, NLC and NLD, 60 days mature leaves (four replicates); NME, 60 days meristematic tissue; NOS, ovary and mature stigma; NPO, mature pollen; NRA and NRB, 60 days mature roots (two replicates); NST, 60 days stem; NYL, 14 days young leaves; NYR, 14 days young ro…

## Sheet: Table S5
Table S5. Massively parallel signature sequencing (MPSS) data showing tissue-specific abundance of Arabidopsis GLP genes.
Locus	gene	CAF	INF	LEF	ROF	SIF	AP1	AP3	AGM	INS	ROS	SAP	S04	S52	LES	GSE	CAS	SIS
AT1G02335	AtGLP1-1	0	69	31	62	23	11	43	15	12	55	27	4	0	14	4	0	0
AT1G09560	AtGLP1-2	411	210	338	1372	190	20	4	6	6	363	50	8	128	22	40	244	38
AT1G10460	AtGLP1-3	27	0	2	14	0	0	0	0	2	9	1	0	0	8	0	26	0
AT1G72610	AtGLP1-6	0	1380	3737	14	1613	639	1148	1233	762	0	735	2181	2638	1980	5703	0	1564
AT3G05930	AtGLP3-6	0	13	0	0	0	14	0	0	23	5	31	0	0	0	0	0	12
AT3G05950	AtGLP3-7	0	0	0	123	2	0	0	0	0	3	0	0	0	0	0	0	0
AT3G10080	AtGLP3-8	41	85	28	141	153	0	0	0	4	2	0	0	0	14	0	0	0
AT3G62020	AtGLP3-9	0	98	14	50	69	14	9	6	10	44	23	0	0	31	4	0	1
AT4G14630	AtGLP4-1	40	0	0	64	0	0	0	0	0	259	0	0	0	0	8	55	0
AT5G26700	AtGLP5-2	0	16	2	0	16	14	0	0	62	0	0	0	0	3	5	0	0
AT5G38910	AtGLP5-3	3	0	0	75	0	0	0	0	0	17	0	0	0	0	0	0	0
AT5G38930	AtGLP5-4	0	0	3	30	0	0	0	0	0	53	0	0	0	16	0	0	0
AT5G38940	AtGLP5-5	0	0	48	942	0	0	0	0	0	322	0	0	0	0	0	0	0
AT5G39100	AtGLP5-7	17	0	0	0	0	0	0	0	0	3	0	0	0	2	0	4	0
AT5G39120	AtGLP5-9	7	0	0	54	0	0	0	0	0	57	0	0	0	0	0	0	0
CAF and CAS, 3 months callus; LEF and LES, 21 days leaves; ROF and ROS, 21 days Root; SIF and SIS, 5 weeks Silique; AP1 and INF and AP3 and INS and SAP, 5 weeks immature infloresence; AGM, agamous infloresence; SO4, 54 days stressed in salicylic acid for 4 hours; S52, 46 days stressed in salicylic acid for 52 hours; GSE, Germinating seedlings ;

## Sheet: Table S6
Table S6. Fold change and regulation of GLP genes differentially expressed under various abiotic stress conditions in rice.
Probe Set ID	Gene Name	Fold change (log 2)
		Cr	Cd	As(V)	Pb	DS	SS	CS
Os.12851.1.S1_at	OsGLP1-1	0.342853	0.589942	-0.391341	-0.284766	-0.0107328	-0.358616	0.248735
Os.7753.1.S1_at	OsGLP1-2	-0.91217	-0.164994	-0.299917	-0.109255	-0.131868	-0.44289	-0.0038903
Os.47750.1.A1_at	OsGLP1-3	-0.213825	-0.00614617	-0.134785	0.198788	0.706866	0.12363	0.318093
OsAffx.11827.1.S1_x_at	OsGLP1-5	-0.110644	-0.0412943	-0.344145	-0.37887	0.0250132	-0.0239626	0.0405664
OsAffx.12261.1.S1_at	OsGLP2-1	0.169549	0.603891	-0.240926	0.0480393	1.77906	-0.163387	0.162848
OsAffx.12262.1.S1_at	OsGLP2-2	0.0960948	0.078865	-0.052484	0.172833	-0.204853	-0.349529	-0.333712
OsAffx.12263.1.S1_at	OsGLP2-3	0.24369	0.146527	-0.0390637	0.0242683	-0.0323377	-0.231055	-0.269005
Os.50966.1.S1_at	OsGLP2-4	0.940034	0.40552	0.0657383	0.32254	0.936672	1.40736	-0.0171116
OsAffx.12776.1.S1_at	OsGLP3-1	-0.161472	-0.210327	-0.576134	-0.447674	0.471886	-0.0345841	-0.068611
OsAffx.25546.1.S1_s_at	OsGLP3-2	-0.140574	-0.118171	-0.00922182	0.088399	0.192702	-0.132993	0.0529273
Os.54370.1.S1_at	OsGLP3-3	0.145094	0.434605	0.971548	0.593473	0.920112	0.921545	0.0648326
Os.12106.1.S1_at	OsGLP3-6	6.26398	2.71929	1.9648	0.953465	2.51443	1.9601	0.485538
Os.2219.1.S1_at	OsGLP3-7	0.354987	0.0232041	-1.11487	-1.67373	-1.041	-0.740138	-0.725346
OsAffx.13545.1.S1_at	OsGLP3-8	-0.144354	-0.0940514	-0.298862	-0.38763	-0.0545402	-0.110979	-0.126397
OsAffx.4158.1.S1_at	OsGLP4-1	2.32956	2.22241	-0.982087	-0.716383	-1.48306	-1.36641	-0.777465
OsAffx.26818.1.S1_x_at	OsGLP5-1	-0.0167805	-0.216545	-0.660714	-0.745456	-0.0211124	-0.0388366	0.0206638
Os.6727.1.S1_at	OsGLP5-2	-1.68183	-0.442094	-0.782174	-0.574939	-0.478902	-0.251112	-0.155773
Os.1853.1.S1_at	OsGLP8-2	0.809516	-0.316375	-1.11401	-0.328978	-0.257603	-0.16604	0.126543
Os.2210.1.S1_at	OsGLP8-3	0.106516	-1.8806	-2.7877	-1.43308	-0.718955	-0.55508	-0.464523
Os.2209.1.S1_at	OsGLP8-4	-0.297304	-2.72303	-3.86499	-2.56143	-0.992128	-1.01083	-0.184417
Os.2211.1.S1_at	OsGLP8-7	0.857027	0.10531	-1.75064	-0.897894	-0.647672	-0.758798	0.720548
Os.2321.1.S1_at	OsGLP8-10	0.525012	-0.753701	-1.93993	-0.956952	-0.625179	-0.807784	0.90838
Os.2320.1.S1_at	OsGLP8-11	-0.480442	-0.867932	-2.24314	-1.00038	-0.580451	-0.682321	0.516335
Os.27483.1.S1_at	OsGLP8-12	-0.239186	-0.786273	-0.639788	-0.322387	-1.96031	-1.15799	-0.4064
OsAffx.29541.1.S1_at	OsGLP8-13	0.240914	0.135083	-0.0406476	-0.0566762	0.484564	-0.0149176	0.0818077
Os.3380.1.S1_at	OsGLP8-14	0.374579	0.569233	0.341752	0.475998	-0.292465	-0.458568	0.496345
Os.55913.1.S1_at	OsGLP9-1	0.208832	0.161119	0.107835	0.4202	-0.206937	-0.237414	-0.0525587
OsAffx.30211.1.S1_at	OsGLP9-2	0.0731096	0.270857	0.186094	0.0442405	0.257754	0.00899572	-0.112246
Os.30306.1.A1_at	OsGLP9-3	1.53205	0.899887	0.549346	1.40297	-0.0140071	-0.0784108	0.215936
OsAffx.19138.1.S1_at	OsGLP11-1	-0.843233	-0.591266	-0.82713	-0.701643	0.568924	0.000765086	0.339649
Os.51532.1.S1_at	OsGLP12-1	0.471873	0.373244	-0.201735	-2.24925	2.18147	0.0764824	0.664973

## Sheet: Table S7
Table S7. Fold change and regulation of GLP genes differentially expressed under various abiotic stress conditions in Arabidopsis.
		Fold change (log10)
Locus	gene	12hcold	24hcold	12hosmotic	24hosmotic	12hsalt	24hsalt	12hdrought	24hdrought	12hgenotoxic	24hgenotoxic	12hoxidative	24hoxidative	12hUV-B	24hUV-B	12hwounding	24h	12hheat	24hheat
AT1G09560	AtGLP1-2	0.145701	0.0193592	0.134004	-0.0920272	0.0777186	-0.0430858	-0.0806509	-0.00287102	-0.0588113	0.161694	-0.151663	-0.11929	-0.161401	-0.0546495	0.125977	-0.122326	0.0957054	0.0759818
AT1G10460	AtGLP1-3	0.0155605	0.130952	-0.123095	-0.105471	-0.196355	-0.0974698	0.0813177	0.0449269	0.0720157	0.0632696	-0.0159859	-0.130156	0.0844538	0.236789	0.183347	0.0389026	-0.0531982	0.100081
AT1G18970	AtGLP1-4	0.0685404	0.558588	-0.0446563	0.127345	-0.0210743	0.132075	0.00290954	0.213204	0.743443	0.886258	0.11247	0.270081	0.0233796	0.549075	0.0708763	0.286513	-0.185424	0.175643
AT1G18980	AtGLP1-5	0.109502	-0.0405672	0.0944708	0.161887	0.205555	0.0874746	0.09483	0.0496588	0.383473	0.323361	0.16175	0.181874	-4.30543e-05	0.211845	-0.103982	0.0278393	0.22119	0.175094
AT1G72610	AtGLP1-6	0.16882	0.360096	-0.219729	0.0197794	-0.245882	0.27829	-0.023669	0.000325873	0.0167977	-0.0025906	-0.0480284	0.0508271	-0.00728656	0.0910085	0.0101739	0.454244	-0.0957764	0.128177
AT1G74820	AtGLP1-7	-0.0268334	0.070538	-0.0423629	0.0297773	0.21265	0.667136	-0.0123832	-0.036833	-0.0383971	-0.011924	-0.0364041	0.0337771	-0.0160446	0.00388618	-0.0552864	0.0332724	-0.0117164	0.0114673
AT3G04150	AtGLP3-1	0.0239071	0.181138	0.0720498	0.00202003	0.00909656	-0.0165133	-0.0357401	-0.0407545	-0.0227276	-0.00095418	-0.0844456	-0.0298613	-0.13632	-0.0297863	-0.0960234	-0.0670823	-0.0362911	0.035354
AT3G04170	AtGLP3-2	0.0928108	0.0727384	0.0799042	0.00797788	0.0376358	-0.0252713	0.0400583	0.0270858	0.00397408	-0.0308419	0.0260089	0.0110717	0.00664238	-0.0108277	0.0222675	0.00346064	0.0855166	0.00241362
AT3G04190	AtGLP3-4	0.200752	0.205358	0.0803609	0.0607076	0.0788217	-0.00476835	0.0217615	0.0639211	-0.0274002	-0.0179934	0.0145891	0.0315391	-0.0183826	0.107084	0.015309	0.0861452	-0.0783996	-0.00438269
AT3G04200	AtGLP3-5	0.0840531	0.231004	0.0831251	0.0816173	0.233384	0.608939	-0.0417581	-0.0777999	-0.03957	0.0405633	-0.0602528	-0.0305764	0.00800256	0.0501339	0.0393175	0.047466	0.017313	0.046009
AT3G05930	AtGLP3-6	0.0523018	-0.0451537	0.00615274	-0.0234467	0.016309	-0.0752207	-0.00101902	0.0357791	-0.0384227	-0.0742613	0.0573971	0.0862878	0.0527852	-0.0260118	-0.000586664	0.000264517	-0.0032283	-0.0165276
AT3G05950	AtGLP3-7	-0.0111243	0.0879945	-0.172668	-0.157307	-0.400678	-0.220216	0.203501	0.234079	0.00774205	0.169118	-0.0253659	-0.0423972	0.21472	0.728459	1.06415	0.429753	-0.101778	-0.0267173
AT3G10080	AtGLP3-8	0.174083	0.0324537	-0.461397	-0.446356	-0.488985	-0.58324	0.108183	0.331645	-0.13466	0.09265	-0.0814298	-0.0901286	-0.10125	0.117967	-0.119729	0.0515528	-0.10863	0.18989
AT3G62020	AtGLP3-9	-0.0120004	0.0857322	0.150328	0.248567	0.0269482	0.13237	0.158884	-0.0103783	0.17405	0.126468	0.0980831	-0.0674075	0.115787	0.243709	0.165135	-0.252996	-0.0582384	-0.0818624
AT4G14630	AtGLP4-1	0.847086	1.06388	-0.315379	-0.401411	-0.370149	-0.332157	-0.335013	-0.0373508	0.368868	0.295403	0.0161069	-0.191974	0.12217	0.348541	0.129592	0.261807	-0.0776175	0.037201
AT5G20630	AtGLP5-1	0.05473	0.0484176	0.181793	0.0813824	0.0413961	0.0342985	0.196768	0.0274335	-0.0486358	0.020862	0.33356	0.123575	-0.0419727	-0.000134734	0.367963	0.554711	-0.00944538	0.0413804
AT5G38910	AtGLP5-3	0.292751	0.974678	-0.029514	0.168098	0.00686655	0.109754	-0.481882	0.4922	0.964183	1.16342	0.241441	0.765549	0.159559	0.58275	-1.02789	0.627888	-0.129938	0.481429
AT5G38930	AtGLP5-4	0.0331699	0.0588331	-0.413222	-0.112224	-0.620385	-0.165422	0.0940686	0.082348	-0.0565064	0.0158659	0.106196	-0.382139	-0.220757	-0.15015	0.292929	0.0902536	-0.541293	-0.0444678
AT5G38960	AtGLP5-6	0.0459589	0.252971	0.262857	0.193556	0.0689004	-0.120792	0.00276867	0.0345476	0.0818469	0.055756	-0.0409037	0.143174	-0.0109166	0.063683	-0.184863	0.013735	-0.0265709	-0.0615278
AT5G39100	AtGLP5-7	0.379328	0.594753	-0.261803	-0.463495	0.250909	0.305779	-0.358111	-0.00826946	0.435503	0.426318	0.332551	0.119003	-0.0294492	0.0880136	-0.63595	0.157301	0.246419	0.232627
AT5G39110	AtGLP5-8	-0.127013	-0.00594178	-0.199171	-0.411872	0.0625386	0.0781202	-0.437776	-0.32842	0.217396	0.322304	0.197044	0.228136	-0.117307	0.138265	-1.02133	0.054563	-0.0661347	0.20892
AT5G39130	AtGLP5-10	-0.183595	-0.128067	0.0878036	0.00907255	-0.0828725	0.00419522	-0.57492	0.0859532	-0.289677	0.107462	0.457118	0.695258	-0.467235	-0.31304	-0.699573	0.372102	-0.244841	0.394948
AT5G39160	AtGLP5-12	0.0169064	-0.0153826	0.121954	-0.0165701	0.120418	-0.0720198	-0.0588435	-0.0900177	-0.0772821	-0.117677	0.125699	0.00596755	-0.0890107	-0.0800715	-0.0778274	0.0493359	0.0552496	0.0624774
AT5G39190	AtGLP5-14	-0.0491009	-0.469475	0.0881981	-0.181476	0.00931381	-0.259326	-0.615276	-0.120532	0.0679978	0.109118	0.52997	0.459581	-0.0377956	-0.628797	-0.997948	0.232954	0.28259	0.31353
AT5G61750	AtGLP5-15	0.0402188	0.0465574	0.145908	0.0662162	0.0272361	0.0289684	0.0279964	0.0183049	-0.0175549	-0.0135146	0.0178674	0.0128571	0.00222226	0.0169305	0.0207304	0.020753	0.0534221	0.0137138

## Sheet: Table S8
Table S8. Fold change and regulation of GLP genes differentially expressed under various biotic stress conditions in rice.
Probe Set ID	Gene Name	Fold change (log2)
		Nip-3dpi-MG	Nip-4dpi-MG	IAC165-2dpi-SH	IAC165-4dpi-SH	IAC165-11dpi	Nip-2dpi-SH	Nip-4dpi-SH	Nip-11dpi-SH
Os.12851.1.S1_at	OsGLP1-1	-0.709874	0.0575944	0.873323	0.0584919	0.190982	-0.178049	-0.573419	-0.576839
Os.7753.1.S1_at	OsGLP1-2	0.63532	0.272264	-0.285948	0.0186448	-0.0544531	0.0182436	-0.0600285	-0.381611
Os.47750.1.A1_at	OsGLP1-3	0.179746	0.22075	-0.13811	-0.0570137	-0.0239691	-0.0387571	0.0295298	0.214559
OsAffx.11827.1.S1_x_at	OsGLP1-5	-0.55052	-0.745592	-0.0874728	0.0173611	-0.106463	-0.0862716	0.132532	0.0627242
OsAffx.12261.1.S1_at	OsGLP2-1	0.107976	3.51022	0.125863	-0.00804723	0.236997	-0.10664	0.115658	-0.0240214
OsAffx.12262.1.S1_at	OsGLP2-2	-0.443911	0.116161	0.195546	-0.0114896	0.51199	0.034004	0.318096	0.310921
OsAffx.12263.1.S1_at	OsGLP2-3	-0.283764	-0.518642	0.249463	-0.0233294	0.231375	-0.137717	0.257635	0.0387562
Os.50966.1.S1_at	OsGLP2-4	0.26403	0.643786	-0.096675	-0.732918	-0.757184	0.0408446	0.168124	0.0188857
OsAffx.12776.1.S1_at	OsGLP3-1	-0.329056	-0.109089	0.00575016	-0.0345136	0.0681325	-0.0214029	0.197627	-0.063289
OsAffx.25546.1.S1_s_at	OsGLP3-2	-0.11383	-0.0817598	0.0230812	-0.0834191	0.171084	-0.035675	-0.158562	0.0153907
Os.54370.1.S1_at	OsGLP3-3	0.383091	1.52107	-0.031471	-0.166006	-0.23344	0.116282	-0.105574	0.114131
Os.12106.1.S1_at	OsGLP3-6	-1.25754	-1.35714	0.214815	-0.0691787	0.290325	0.0336018	0.251681	0.397293
Os.2219.1.S1_at	OsGLP3-7	1.45272	1.53653	0.30262	0.62919	0.361091	0.0635438	0.121419	0.556699
OsAffx.13545.1.S1_at	OsGLP3-8	-0.467689	-0.220763	0.162306	-0.0405932	0.136936	0.00704902	0.000150782	-0.219755
OsAffx.4158.1.S1_at	OsGLP4-1	-0.043028	-0.288659	3.7725	4.60119	1.69204	1.36003	4.63997	3.60517
OsAffx.26818.1.S1_x_at	OsGLP5-1	-0.150544	-0.247535	0.0891023	0.0784753	0.2243	0.0626476	0.129423	-0.296519
Os.6727.1.S1_at	OsGLP5-2	0.0969468	-0.734333	-0.652543	-1.22927	-1.13555	-0.24107	-0.827551	-0.809689
Os.1853.1.S1_at	OsGLP8-2	0.318523	0.196716	0.0248534	0.978396	0.641936	0.654208	1.00873	0.900702
Os.2210.1.S1_at	OsGLP8-3	-0.246989	-0.208959	-1.19528	-0.248417	-0.829771	-0.62684	-0.606852	-1.32141
Os.2209.1.S1_at	OsGLP8-4	0.0170266	-0.0543919	-0.795639	-0.13752	-0.860714	-0.482761	-0.893164	-1.40897
Os.2211.1.S1_at	OsGLP8-7	0.821734	3.07301	0.3011	1.63353	1.79403	0.0767458	1.97577	2.96324
Os.2321.1.S1_at	OsGLP8-10	0.343222	3.49919	0.984011	1.73935	1.82947	0.217274	1.40374	1.9426
Os.2320.1.S1_at	OsGLP8-11	0.466316	1.89323	0.94553	1.68745	1.98228	0.635073	1.41537	0.875511
Os.27483.1.S1_at	OsGLP8-12	1.55539	0.8852	0.431938	0.142048	-0.00810863	1.44007	-0.0810398	-0.064757
OsAffx.29541.1.S1_at	OsGLP8-13	-0.247578	-0.458758	0.182661	0.0800979	-0.0431628	-0.118392	0.238841	0.128469
Os.3380.1.S1_at	OsGLP8-14	-0.965904	0.119496	0.198882	0.17518	0.131537	-0.216823	0.0883001	0.160938
Os.55913.1.S1_at	OsGLP9-1	-0.223879	0.133268	0.0953174	0.0215209	0.0893871	-0.0945687	0.0396238	0.200643
OsAffx.30211.1.S1_at	OsGLP9-2	-0.243447	-0.277548	-0.0475476	-0.181688	-0.245445	0.111452	-0.0543113	0.0626152
Os.30306.1.A1_at	OsGLP9-3	0.0390369	0.257718	0.0674066	-0.113931	0.0922092	-0.0211154	-0.0943706	0.144956
OsAffx.19138.1.S1_at	OsGLP11-1	0.323607	0.124496	0.0761906	-0.315648	-0.117003	-0.177197	-0.169751	-0.145756
Os.51532.1.S1_at	OsGLP12-1	0.367437	3.69152	-0.143299	0.778289	0.342065	0.529475	0.193769	0.627342
The GSE7256 data for M. grisea includes microarray analysis of 2-week-old rice seedlings (cultivar Nipponbare) treated with M. grisea (virulent isolate FR13) spore suspension on gelatine, or gelatine alone, after 3 days (3 dpi, without disease symptoms) and 4 days (4 dpi, with disease symptoms) post-inoculation. GSE10373 data for S. hermonthica were used to study the expression profiles of rice G…

## Sheet: Table S9
Table S9. Fold change and regulation of GLP genes differentially expressed under various biotic stress conditions in Arabidopsis.
Locus	Gene Name	Fold change (log10)
		2h DC3000	6h DC3000	24h DC3000	2h avrRpm1	6h avrRpm1	24h avrRpm1	2h DC3000 hrcC	6h DC3000 hrcC	24h DC3000 hrcC	2h phaseolicola	6h phaseolicola	24h phaseolicola	6h phytophthora	12h phytophthora	24h phytophthora	1h CaCl2+MgCl2	4h CaCl2+MgCl2	1h GST	4h GST	1h HrpZ	4h HrpZ	1h GST-NPP1	4h GST-NPP1	1h Flg22	4h Flg22	1h LPS	4h LPS
AT1G09560	AtGLP1-2	0.402438	-0.0720503	0.417671	0.391919	0.214708	0.927217	0.351575	0.384192	0.803036	0.395325	0.652889	0.710087	0.762644	0.689329	0.687202	-0.0522353	-0.00643872	0.0484072	0.16232	0.326646	0.909363	0.149082	0.875117	0.242677	0.853671	-0.134775	0.158558
AT1G10460	AtGLP1-3	-0.0225372	-0.00205582	-0.0234491	-0.0457764	-0.00144729	-0.0162784	-0.0109974	0.0170504	-0.0525434	-0.0180252	-0.0531161	-0.0307602	0.0247116	0.0190517	-0.00800577	-0.0217196	-0.0845877	-0.0272264	-0.0589354	-0.00448303	-0.0735629	-0.0215232	-0.0603745	-0.0287626	-0.0788026	0.00103284	-0.0223759
AT1G18970	AtGLP1-4	-0.00639509	0.0657031	-0.0541137	-0.0166554	0.0416251	-0.0569399	0.0200694	0.0592637	-0.0544988	-0.00804162	0.0415807	-0.0158849	-0.0542577	0.0491186	-0.0197586	-0.102805	-0.165821	-0.0302503	-0.138279	-0.124537	-0.198876	-0.110521	-0.159894	-0.0861643	-0.140438	-0.190371	-0.199552
AT1G18980	AtGLP1-5	-0.0064437	-0.0740933	0.107027	0.16895	0.320157	0.607727	0.00345445	-0.0279939	-0.0469488	0.0217869	0.127897	-0.00589566	0.00892661	0.00583078	-0.0282123	-0.00155685	-0.0273288	-0.0166869	0.00313462	-0.00275824	0.167816	-0.014333	0.098801	-0.00904524	0.0100855	0.00794336	-0.0024326
AT1G72610	AtGLP1-6	-0.254241	-0.138327	-2.18902	-0.141411	-0.417761	-0.351694	-0.0844859	-0.0319622	-0.310424	-0.256026	-0.206557	-0.408903	-0.135338	-0.0894908	-0.0998333	0.0235186	-0.0169822	-0.0137312	-0.0409865	-0.0878363	-0.292347	-0.0856055	-0.268891	-0.0857904	-0.230612	-0.00523217	-0.049124
AT1G74820	AtGLP1-7	0.0282577	-0.00826518	0.0723202	-0.0322263	0.0150329	-0.0141358	0.0148216	-0.00130506	-0.0129067	-0.0526584	0.0252456	-0.0122095	0.0877605	-0.0128701	0.0189537	0.00142492	-0.0574802	-0.0040541	-0.0513577	0.0114538	-0.117726	0.0267504	-0.0357048	-0.0076179	0.122906	-0.0110847	-0.0375451
AT3G04150	AtGLP3-1	0.0483477	0.00351451	0.00208997	-0.0243136	0.0342234	-0.0393193	-0.00462241	-0.0109443	-0.0121364	0.0204822	0.000779588	0.0132142	0.0779055	-0.0292812	-0.0405013	-0.0057694	-0.0178984	0.0173806	-0.0330853	0.145553	-0.0113347	0.00574753	-0.016573	0.029011	-0.00321328	0.0108943	0.0914412
AT3G04170	AtGLP3-2	-0.0302833	0.0476815	0.252411	0.0781901	-0.00164979	-0.0571102	-0.0176299	-0.0156121	-0.0407054	-0.027989	0	-0.0526952	0.0122975	-0.0185552	-0.0176369	-0.0285263	-0.0345481	0.0905497	-0.0886052	0.0344361	-0.0520438	0.0639195	-0.0493643	0.167096	-0.0388687	-0.0149621	-0.0956412
AT3G04190	AtGLP3-4	-0.131777	-0.000186702	0.38893	-0.120892	0.0358223	-0.0720602	-0.180959	-0.001215	-0.0293218	-0.0697252	0.057105	-0.179929	0.00180362	-0.136028	-0.0481382	0.104057	-0.0304823	0.0355097	-0.108886	0.0748143	-0.0759021	0.0469432	0.0201471	0.159668	-0.0487457	0.0347584	-0.0348737
AT3G04200	AtGLP3-5	-0.0335051	0.0144	-0.110573	-0.143875	-0.0304396	-0.28967	-0.0958571	-0.0963862	-0.241427	-0.165992	-0.00116547	-0.204975	-0.0291136	-0.0640372	0.0780419	0.0888007	-0.137806	0.0879286	-0.0738492	0.02067	-0.241393	-0.0682355	-0.218441	-0.0775634	-0.0112202	0.0879969	-0.144694
AT3G05930	AtGLP3-6	0.0248523	0.0046503	-0.00782803	-0.0107354	0.0199806	0.0445943	-0.00277209	0.0838037	-0.00847192	0.00224021	0.0519279	-0.000953895	-0.00995929	-0.0049175	-0.1043	-0.0297778	-0.0270037	0.00214448	-0.0454358	-0.0309371	-0.0380116	-0.0092436	-0.0283106	-0.030737	-0.0300406	-0.0374441	0.0291345
AT3G05950	AtGLP3-7	-0.0334071	0.0659759	0.0833222	-0.0343121	0.0211273	-0.0273009	-0.0131997	0.0120987	-0.0279076	-0.0361022	0.0615282	-0.0413242	0.161286	0.0338648	-0.0293422	-0.00871355	-0.0068309	-0.0346319	-0.0255969	-0.0261373	0.00615748	-0.0347556	0.00292894	0.00331447	0.184466	-0.0532735	-0.0029749
AT3G10080	AtGLP3-8	-0.188089	0.205152	-0.548698	-0.143442	-0.451317	-0.479217	-0.0953035	0.0472224	-0.583441	-0.287861	-0.194796	-0.563974	-0.393097	-0.315625	-0.327285	-0.00745929	-0.141733	-0.00179945	-0.272146	-0.16576	-0.36939	-0.0906002	-0.359972	-0.0886236	-0.239826	0.0113927	-0.105772
AT3G62020	AtGLP3-9	-0.128263	-0.0311826	-0.14372	0.00947908	0.0377852	-0.0618436	0.0254461	-0.0481472	-0.247405	-0.0407662	-0.145673	-0.156716	-0.135845	-0.202395	-0.12731	0.138755	-0.13976	0.0997382	-0.170965	-0.028767	-0.170407	-0.0178778	-0.0893747	0.00558508	-0.118464	-0.0545242	-0.0775963
AT4G14630	AtGLP4-1	0.177988	-0.0770625	1.02672	0.495707	0.559272	2.38326	0.0297318	-0.0858131	0.499518	0.18135	1.46931	2.54037	0.161068	0.245379	0.0111747	0.00202964	0.0342975	0.00415723	0.0921158	0.474186	0.962181	0.273057	0.874262	0.228244	0.0371219	-0.016462	0.0475994
AT5G20630	AtGLP5-1	-0.127981	0.275091	-1.18952	0.336116	-0.488159	-1.18329	0.00971114	0.368198	-0.656569	-0.611477	-0.480457	-0.69101	-0.298533	-0.323829	-0.517332	0.210141	-0.251813	0.0806374	-0.494367	-0.00848389	-0.681008	0.0911788	-0.418227	0.0105771	-0.513586	-0.00398252	-0.279771
AT5G38910	AtGLP5-3	-0.00543138	-0.000958288	-0.00917443	-0.00869061	0.00551268	-0.0225925	-0.00214639	0.00429141	-0.0220564	-0.00388123	0.00316889	0.11762	0.0206701	-0.00155992	0.00311696	-0.00429185	-0.0227395	0.00165985	-0.0356435	0.0132763	-0.0263149	-0.000187007	-0.0253744	0.00213992	-0.0310274	-0.00258586	-0.0320431
AT5G38930	AtGLP5-4	-0.0308472	-0.00199112	-0.0438841	-0.0254654	0.0130668	-0.073937	-0.00890557	0.0161167	-0.0598823	-0.0243307	0.0649347	0.0194488	0.0210103	-0.0178092	-0.0532524	-0.0246327	-0.0517394	0.00564248	-0.0836895	0.0217212	-0.0645331	0.0243917	-0.046541	0.0230107	-0.0170424	-0.0241492	-0.0494698
AT5G38960	AtGLP5-6	-0.0859454	0.0101639	-0.0459672	-0.0646613	-0.0294773	-0.0743852	-0.0320206	0.0134584	-0.0470719	-0.0364311	0.0201592	-0.0397447	-0.140448	0.00327416	-0.190459	-0.0305695	-0.0807102	0.0149026	-0.0787288	0.0973118	-0.0836964	-0.0861339	-0.0406601	-0.0311173	-0.0452999	-0.0338385	-0.03649
AT5G39100	AtGLP5-7	-0.0186074	0.0299968	0.00950572	-0.0150478	0.0291354	-0.0489107	0.00759373	0.0340889	-0.0450924	-0.0172321	0.0424463	0.0467099	0.0147722	0.0208596	-0.0312086	0.0462776	0.0573093	0.0926412	-0.0186719	0.036735	-0.0240914	0.0316388	0.130406	0.0632086	-0.00468166	0.0613084	-0.0201521
AT5G39110	AtGLP5-8	0.0835768	0.0640736	-0.0595112	-0.0274139	0.0299822	-0.108859	-0.000771446	0.0313936	-0.089638	0.00822703	0.02465	-0.0678288	0.0171048	-0.0239174	-0.0741505	-0.055086	-0.0408641	0.032208	-0.0773483	0.0562514	-0.125556	0.0984923	-0.0271606	0.0686487	-0.0838893	-0.00238471	-0.0627457
AT5G39130	AtGLP5-10	-0.0701214	-0.0212767	-0.0833883	-0.0854803	0.0602023	-0.128289	-0.00827563	0.0415997	-0.119526	-0.0284013	0.0435976	-0.127101	0.0278906	-0.080665	-0.179288	-0.0693309	-0.193958	0.0596654	-0.205839	0.0560911	-0.0796773	0.0432388	-0.0957098	0.0194371	-0.164429	-0.0965031	-0.145821
AT5G39160	AtGLP5-12	-0.0520339	-0.010533	-0.0488584	-0.0349807	0.0109133	-0.10151	-0.0201042	0.01885	-0.0757963	-0.0457076	0.028062	-0.0813582	0.0530539	0.0362953	0.00700827	-0.0667659	-0.0682516	-0.016751	-0.104242	0.0206092	-0.0822907	0.00389445	-0.00763519	-0.00421143	0.000227683	-0.027926	-0.0567898
AT5G39190	AtGLP5-14	-0.0481045	0.181922	0.582432	0.113975	-0.00442538	0.0638971	0.0903821	0.308916	0.353943	-0.142735	0.180917	0.51602	-0.125196	0.0978501	-0.0810037	-0.12004	-0.0209127	-0.125065	-0.0882754	-0.0604135	-0.0764781	-0.139255	0.181451	-0.150831	0.0137837	-0.161817	0.047473
AT5G61750	AtGLP5-15	-0.0136855	-0.00124334	-0.00997858	-0.0311687	0.000736238	-0.0306411	-0.0202381	0.00703873	-0.0260033	-0.0232496	0.00759456	-0.0310893	0.00768379	-0.0276717	-0.0577564	0.000380035	-0.0128878	0.00965358	-0.0222935	0.0054219	-0.00197017	-0.0044809	-0.0124122	-0.00647341	-0.0198586	-0.0030906	-0.0222107

## Sheet: Table S10
Table S10. cis- regulatory elements analysis of GLP genes using PLACE database.
		ABRE		ARE		LTR		MBS		HSE		GCN4		TC-RICH		W-BOX
Locus	Gene Name	ABRE+	ABRE-	ARE+	ARE-	LTR+	LTR-	MBS+	MBS-	HSE+	HSE-	GCN4+	GCN4-	TC-RICH+	TC-RICH-	W-BOX+	W-BOX-
AT1G02335	AtGLP1-1	1759								1970
AT1G09560	AtGLP1-2				1034/524					1368/1172	1452			1199		645
AT1G10460	AtGLP1-3			1108/799/633	1709/548		1640
AT1G18970	AtGLP1-4	1768		997/747	1517	1431/1207		1200		1477		576	902	953/602
AT1G18980	AtGLP1-5			1759	539			1181		882				1166/745	1642/1594/1404/796	963
AT1G72610	AtGLP1-6			1738/1182/539		718			1354		1818			681	1380	738	1217
AT1G74820	AtGLP1-7				1842/1837					1344/1317	1216				1715
AT3G04150	AtGLP3-1		851	1604				1078	1750			1354					617
AT3G04170	AtGLP3-2	1786	1807/1784	1406					926						1216
AT3G04180	AtGLP3-3					1182		671	1968				1482		1292/1276	1117	1463/670
AT3G04190	AtGLP3-4			1691/898/953		1955			884			1239					1843
AT3G04200	AtGLP3-5	1807			1441		918	1969	1990		1333/964			1998/1286	1447/1207/1086/1077		1968
AT3G05930	AtGLP3-6	1142		1728/868/569				1790	1200				1849/1773	1584		962
AT3G05950	AtGLP3-7	1348	1296					1811	1297	1737				1452	1482
AT3G10080	AtGLP3-8			1994/1591/647	665	1023/827			1820/811	1201		730/721	1409				1416
AT3G62020	AtGLP3-9			1056	1422/689/666		697	1537/985			741			1386	628
AT4G14630	AtGLP4-1				1328/1065	541		1660	842								1659
AT5G20630	AtGLP5-1	641	643	1781	528	1501/700				983		664		1536		1821
AT5G26700	AtGLP5-2		728	1089/893	1408/1312	944/935			1134			780		1874/1669/1020
AT5G38910	AtGLP5-3			1319/1193/1036	1590						1971	1729		1461	1637	1421	976
AT5G38930	AtGLP5-4			1422/1234				1326/1023		1779/858/824					1979/883
AT5G38940	AtGLP5-5		587	874			985		1189		1370					788
AT5G38960	AtGLP5-6		1010/893/518	1049/722	1991/1114/1074/938		1057			1771	874	1013	1834/1321
AT5G39100	AtGLP5-7		1780		1230		1528	753	1195				1453
AT5G39110	AtGLP5-8			1357	1955		1160	1904	1918/1467	1788	1399/1257			1184/919	1530
AT5G39120	AtGLP5-9					1144			1580		1021				1575
AT5G39130	AtGLP5-10		1534	1437	1500	1583	1244	651						1828
AT5G39150	AtGLP5-11	1494	1517	1744/1689	1707		1554	1735					1793				1846
AT5G39160	AtGLP5-12		1550	1443	1506	1590	1244	652						1834
AT5G39180	AtGLP5-13	1525	1546	1775/1720	1738		1585	1766					1824				1877
AT5G39190	AtGLP5-14		1541	1434	1945/1497	1581	1241	649						1825
AT5G61750	AtGLP5-15			786	862				1275/802	1726		1792/1366		1043
LOC_Os01g14670	OsGLP1-1	1389/1282	1753/1391/1076	1958	1830									1118		983/735	585
LOC_Os01g18170	OsGLP1-2	644					1379			1958			1999
LOC_Os01g50900	OsGLP1-3	1165/519		1853/1086	1125					568
LOC_Os01g72290	OsGLP1-4	1575			1339			1645/1638/1634	1742							564	1637
LOC_Os01g72300	OsGLP1-5	602	1064/600									664	1838	1491/759
LOC_Os02g29000	OsGLP2-1		1293	1410		1213		1053				686
LOC_Os02g29010	OsGLP2-2	1134/1132			1013		1210		1369				1738
LOC_Os02g29020	OsGLP2-3			1333				1178/922	518	733	998/802
LOC_Os02g32980	OsGLP2-4	558	1814/1485/1064	1047				1797/1445/673			1278/986				1282/1186/741		1444
LOC_Os03g08150	OsGLP3-1		709			1110			1245			1676					726
LOC_Os03g44880	OsGLP3-2			1767	1952		1963	1692	1775		1222
LOC_Os03g48750	OsGLP3-3			1858	1615/1017					725	889
LOC_Os03g48760	OsGLP3-4							732							1435/947	785
LOC_Os03g48770	OsGLP3-5		697/690/688	1846				1572	840/667		707			1130
LOC_Os03g48780	OsGLP3-6		1131/1035/766			1429		1123/1040	1343				701		983	1344
LOC_Os03g58980	OsGLP3-7									1401		1704			1282
LOC_Os03g59010	OsGLP3-8					1006	1725			1283/1184	1268	1374	1815		1765
LOC_Os03g58990	OsGLP3-9					1067	1786			1528	1613/1513/621	978	1419	1031
LOC_Os04g52720	OsGLP4-1	1212	888	770					863		1354/1032
LOC_Os05g10830	OsGLP5-1							1405	703						815
LOC_Os05g19670	OsGLP5-2	1080			1184												1957
LOC_Os08g08920	OsGLP8-1	1838			1576/681				668		1700	1890		1035	792	1219
LOC_Os08g08960	OsGLP8-2			731	1527/673/537				946		1278			1185
LOC_Os08g08970	OsGLP8-3		1242/691			1792	1305		1115	1504/1340/1311	1892/1605			1889	1507/1343	1540	1820/1408/835
LOC_Os08g08980	OsGLP8-4	1322	1313/682		784/533	1666		836
LOC_Os08g08990	OsGLP8-5		786	949	1036				999					1093		791
LOC_Os08g09000	OsGLP8-6	620			677									1063	1435/786
LOC_Os08g09010	OsGLP8-7	1347/850			512				671				942	1416
LOC_Os08g09020	OsGLP8-8	1314			1486	1674		1641	899/599			1359				900
LOC_Os08g09040	OsGLP8-9			1957/1913/1106					665/573			823
LOC_Os08g09060	OsGLP8-10	1662/1661/1296		1741	1610/1273/516			1294	1264/682/589					876
LOC_Os08g09080	OsGLP8-11							891	1083/912							1084
LOC_Os08g13440	OsGLP8-12	1221	1601/1587	946/898		1437		1856/1681	1576		959						1948
LOC_Os08g35750	OsGLP8-13	1578	1580		1219/1207	924			1983	789					795
LOC_Os08g35760	OsGLP8-14	1563/522/520	1020/554/552	1618	1373			858	1861/561		1291			1128
LOC_Os09g39510	OsGLP9-1		1735/955		1785			1743				652		1579/748
LOC_Os09g39520	OsGLP9-2			1520/989			741	1846/1137/916	1547/1154
LOC_Os09g39530	OsGLP9-3			1940/1027			1342					1362
LOC_Os11g33110	OsGLP11-1								1982/1760/1397/1334				907				1019
LOC_Os12g05840	OsGLP12-1							1328/1238			1967/1733					637	1072
LOC_Os12g05860	OsGLP12-2							1418	1761							633	1253
LOC_Os12g05870	OsGLP12-3		1885	1946/1788/1740	1703/587			1642/804	1368							653
LOC_Os12g05880	OsGLP12-4			1827	1545			1378	1943		1646				1198	870

[truncated: 3 more sheets: Table S11, Table S12, Table S13]
